# Supplementary material for: Correlations for Concentration Polarization and Pressure Drop in Spacer-Filled RO Membrane Modules Based on CFD Simulations
Source: Membranes (Basel). 2021 May 1;11(5):338. doi: 10.3390/membranes11050338 (PMC8147287; doi:10.3390/membranes11050338)
Supplement: Supplementary file 1 [file membranes-11-00338-s001.zip]

Archive with 1 entries (1 files):
- membranes-1199846-supplementary.pdf
